# Supplementary material for: Noncovalent PAR Binding Guides Proteins to PARP1-Mediated PARylation
Source: ACS Chem Biol. 2026 Mar 13;21(4):779–89. doi: 10.1021/acschembio.5c01021 (PMC13097088; doi:10.1021/acschembio.5c01021)
Supplement: Supplementary file 2 [file cb5c01021_si_002.xlsx]

## Sheet: Martello S1
Uniprot ID	PAR binding shown?	Reference	Zinc finger (type)	ATP, GTP or NAD binding	DNA or RNA binding	Cov. PARyl. shown in other paper	Comment
P04406	Yes	[2]		NAD binding		Zhang
O95243	No				Binds DNA
O14519	No
Q8N883	No		Zinc finger (C2H2)
Q9NYD6	No				DNA binding by Homeobox
Q9Y570	No
Q9BVI4	No				RNA binding
Q9BPY3	No				Cajal bodies
Q13263	Yes	[1]	Zinc finger (RING, B box, PHD, -types)
Q8WV92						Jungmichel
P22061
Q8N8J6			Zinc finger (C2H2)
O75943				ATP binding	chromatin binding
P22102				ATP binding
P0CG31			Zinc finger (C2H2)
P46108
P35249	Yes	[1]		ATP binding	DNA binding
Q01995
Q15699					DNA binding by Homeobox
P11142	Yes	[2]		ATP binding
F8W727							Ribosomal protein
Q13465					sequence-specific DNA binding		transcription factor activity,
P11021	Yes	[2]		ATP binding
Q14807	Yes	[2]		ATP binding	DNA binding	Zhang
Q8IYM9			Zinc finger (RING, B box, -types)
G3XAE0			Zinc finger (C2H2)
P13010	Yes	[2]					XRCC5. Maybe sequence homology to XRCC1?
O75564					DNA binding
P07237					RNA binding	Jungmichel
Q13948
Q9NX65			Zinc finger (C2H2)
P16949
Q13501
P15559
P62701	Yes	[2]				Jungmichel
O00148	Yes	[1]				Zhang
Q9Y5Z7
P16455
Q9NZB8
Q13887
P56270			Zinc finger (C2H2)			Jungmichel, Zhang
Q4G0S7
Q49AG3			Zinc finger (BED-type)
P09382	Yes	[2]			RNA binding
Q8N4W9			Zinc finger (C2H2)
Q9NUP7			Zinc finger (CHHC U11-48K-type)
P30411
Q8N0U7							Uncharacterized protein
P23025			Zinc finger				XPA. Binds to PAR.
Q14181					DNA binding
P10809	Yes	[2]		ATP binding	RNA binding	Zhang
Q96T60	Yes	[2]		ATP binding	DNA binding	Jungmichel
Q96IZ6					tRNA binding
Q9Y2K3				ATP binding
Q9H0U3
O94967
P21695				NAD binding
P09651	Yes	[2]			RNA binding	Jungmichel
P23258				GTP binding
Q9NXV6					RNA binding	Jungmichel
Q96Q83					Binds DANN		DNA repair
Q06730			Zinc finger (C2H2)
O14524
Q9Y466			Zinc finger (NR C4-type)
		Sum:	14	12	15	No such motifs: 23

## Sheet: Zhang S13
Uniprot ID	PAR binding shown?	Reference	Zinc finger (type)	ATP, GTP or NAD binding	DNA or RNA binding	Cov. PARyl. shown in other paper	Comment
P50148				GTP binding
Q96RE7						Jungmichel
Q86T24	Yes	[2]	Zinc finger (C2H2)
P01023
Q9Y508			Zinc finger (RING, C2H2 -type)
P12004		[2]				Jungmichel
P60709		[2]		ATP binding
P23526				NAD binding
Q14119			Zinc finger (C2H2)
Q01196				ATP binding	DNA binding	Jungmichel
Q3SY84
P35527
P09972
Q9NWW7							Uncharacterized protein
Q8TAD4							Zinc transporter
Q96JF6			Zinc finger (C2H2)
P35030	Yes	[2]
P56270			Zinc finger (C2H2)			Martello, Jungmichel
P04406	Yes	[2]		NAD binding		Martello
Q8NEW0							Zinc transporter
P13645
P84090					RNA binding	Jungmichel
Q02543	Yes	[1] [2]			RNA binding	Jungmichel	ribosomal protein
P07195	Yes	[2]		NAD binding
Q6IQ49					DNA binding
P23528	Yes	[1] [2]
Q15819					DNA binding		DNA repair
Q14807	Yes	[2]		ATP binding	DNA binding	Martello
Q9H334			Zinc finger (C2H2)
P06746					DNA binding		DNA repair
O75820			Zinc finger (C2H2)
Q70CQ2
P01008
P35453					DNA binding
O43143	Yes	[1] [2]		ATP binding	RNA binding
P40426					DNA binding
P27797					DNA binding, RNA binding
P43268					DNA binding
Q92544
P02766
P17509					DNA binding, RNA binding
P10599					RNA binding
Q00610	Yes	[2]			RNA binding
P56177					DNA binding
Q562R1	Yes	[2]		ATP binding
P40424					DNA binding
P07900	Yes	[2]		ATP binding	RNA binding
Q13670				ATP binding	DNA repair
		Sum:	7	11	14	No such motifs: 16
(Note: Many proteins are Homeobox proteins or have Homebox (TALE-type) binding domain)

## Sheet: References
1	Gagne, J. P., et al. (2008). "Proteome-wide identification of poly(ADP-ribose) binding proteins and poly(ADP-ribose)-associated protein complexes." Nucleic Acids Res 36(22): 6959-6976.
2	Gagné, J.-P., et al. (2012). "Quantitative proteomics profiling of the poly(ADP-ribose)-related response to genotoxic stress." Nucleic Acids Research 40(16): 7788-7805.
